# Supplementary material for: Evaluation of Serum Neurofilament Light Chain and Glial Fibrillary Acidic Protein as Screening and Monitoring Biomarkers for Brain Metastases
Source: Cancers (Basel). 2021 May 6;13(9):2227. doi: 10.3390/cancers13092227 (PMC8125258; doi:10.3390/cancers13092227)
Supplement: Supplementary file 1 [file cancers-13-02227-s001.zip]

Archive with 1 entries (1 files):
- cancers-1184146-supplementary.pdf
